# Supplementary material for: Helena’s Many Daughters: More Mitogenome Diversity behind the Most Common West Eurasian mtDNA Control Region Haplotype in an Extended Italian Population Sample
Source: Int J Mol Sci. 2022 Jun 16;23(12):6725. doi: 10.3390/ijms23126725 (PMC9223851; doi:10.3390/ijms23126725)
Supplement: Supplementary file 1 [file ijms-23-06725-s001.zip]

Archive with 1 entries (1 files):
- ijms-1762769-supplementary.xlsx
